# Supplementary material for: GC/MS-Based Analysis of Fatty Acids and Amino Acids in H460 Cells Treated with Short-Chain and Polyunsaturated Fatty Acids: A Highly Sensitive Approach
Source: Nutrients. 2023 May 17;15(10):2342. doi: 10.3390/nu15102342 (PMC10220902; doi:10.3390/nu15102342)
Supplement: Supplementary file 1 [file nutrients-15-02342-s001.zip]

Archive with 1 entries (1 files):
- nutrients-2383904-supplementary.pdf
